# Supplementary material for: Euchromatic Histone Lysine Methyltransferase 2 Inhibition Enhances Carfilzomib Sensitivity and Overcomes Drug Resistance in Multiple Myeloma Cell Lines
Source: Cancers (Basel). 2023 Apr 7;15(8):2199. doi: 10.3390/cancers15082199 (PMC10137151; doi:10.3390/cancers15082199)
Supplement: Supplementary file 1 [file cancers-15-02199-s001.zip]

Archive with 1 entries (1 files):
- cancers-2280286-supplementary.pdf
